# Supplementary material for: Comparative Analyses of Plastomes of Four Anubias (Araceae) Taxa, Tropical Aquatic Plants Endemic to Africa
Source: Genes (Basel). 2022 Nov 5;13(11):2043. doi: 10.3390/genes13112043 (PMC9690376; doi:10.3390/genes13112043)
Supplement: Supplementary file 1 [file genes-13-02043-s001.zip]

Archive with 9 entries (9 files):
- Figure S1. Gene rearrangement analyses among Anubias and other genera in  Araceae by Mauve alignment.png
- Figure S2. Contraction and expansion of inverted repeats of Anubias and other genera in Araceae.png
- Table S1. Plastome characteristics in Anubias and other genera in Araceae.pdf
- Table S2. 75 protein-coding genes used to construct a ML phylogenetic tree.pdf
- Table S3. Number of SSRs in four Anubias plastomes.xlsx
- Table S4. Number of long repeats in four Anubias plastomes.xlsx
- Table S5. Codon Usage in four Anubias plastomes.xlsx
- Table S6. RNA editing sites in the four Anubias plastomes.xlsx
- Table S7. Positive selection sites in four Anubias plastomes.pdf
