# Supplementary material for: Comparative Analyses of Plastomes of Four Anubias (Araceae) Taxa, Tropical Aquatic Plants Endemic to Africa
Source: Genes (Basel). 2022 Nov 5;13(11):2043. doi: 10.3390/genes13112043 (PMC9690376; doi:10.3390/genes13112043)
Supplement: Supplementary file 1 [file genes-13-02043-s001.zip › Table S3. Number of SSRs in four Anubias plastomes.xlsx]

## Sheet: A. heterophylla
Distribution to different repeat type classes			Frequency of identified SSR motifs
Unit size	Number of SSRs		Repeats	3	4	5	6	7	8	9	10	11	12	13	14	15	16	total
1	189		A	-	-	-	-	-	34	19	9	10	4	1	2		1	80
2	130		C	-	-	-	-	-	3									3
3	17		G	-	-	-	-	-	1	1								2
4	25		T	-	-	-	-	-	35	32	23	10	2		1		1	104
5	3		AG	-	5													5
6	1		AT	-	33	9	6	4	1									53
			CT	-	4													4
			GA	-	8													8
			TA	-	31	14	3	3	3									54
			TC	-	4	1												5
			TG	-	1													1
			AAT	-	3													3
			ATA	-	1													1
			ATT	-	1													1
			CAG	-	1													1
			TAT	-	1	1												2
			TTA	-	8													8
			TTC	-	1													1
			AAAC	1														1
			AATA	2														2
			AATG	1														1
			ATAA	1														1
			ATTG		1													1
			ATTT	1														1
			CAAT	1														1
			TAAA	1														1
			TAAT	1														1
			TATT	2														2
			TGTA	1														1
			TGTT	1														1
			TTAT	6	1													7
			TTGA	2														2
			TTTA	2														2
			AATTA	1														1
			GACGA	1														1
			TAAAA	1														1
			ATTATA	1														1
			Frequency of classified repeat types (considering sequence complementary)
			Repeats	3	4	5	6	7	8	9	10	11	12	13	14	15	16	total
			A/T	-	-	-	-	-	69	51	32	20	6	1	3		2	184
			C/G	-	-	-	-	-	4	1								5
			AC/GT	-	1													1
			AG/CT	-	21	1												22
			AT/AT	-	64	23	9	7	4									107
			AAG/CTT	-	1													1
			AAT/ATT	-	14	1												15
			AGC/CTG	-	1													1
			AAAC/GTTT	2														2
			AAAT/ATTT	15	1													16
			AATC/ATTG	3	1													4
			AATG/ATTC	1														1
			AATT/AATT	1														1
			ACAT/ATGT	1														1
			AAAAT/ATTTT	1														1
			AAATT/AATTT	1														1
			ACGAG/CGTCT	1														1
			AATTAT/AATTAT	1														1
																		365

## Sheet: A. hastifolia
Distribution to different repeat type classes			Frequency of identified SSR motifs
Unit size	Number of SSRs		Repeats	3	4	5	6	7	8	9	10	11	12	13	14	15	16	total
1	188		A	-	-	-	-	-	31	18	14	5	6	1		1	1	77
2	130		C	-	-	-	-	-	2	1								3
3	16		G	-	-	-	-	-	1				1					2
4	29		T	-	-	-	-	-	37	30	23	11	2	1	1	1		106
5	5		AG	-	5													5
6	1		AT	-	29	8	6	4	1									48
			CT	-	4													4
			GA	-	8													8
			TA	-	30	15	7	4	3									59
			TC	-	4	1												5
			TG	-	1													1
			AAT	-	3													3
			ATT	-	1													1
			CAG	-	1													1
			TAT	-	1	1												2
			TTA	-	8													8
			TTC	-	1													1
			AAAC	1														1
			AATA	2														2
			AATG	1														1
			ATAA	3														3
			ATTG			1												1
			ATTT	1														1
			CAAT		1													1
			TAAA	2														2
			TAAT	1														1
			TATT	3														3
			TGTA	1														1
			TGTT	1														1
			TTAT	5	1													6
			TTGA	2														2
			TTTA	3														3
			AAAAT	1														1
			AATTA	1														1
			ATATT	1														1
			GACGA	1														1
			TCATT	1														1
			Frequency of classified repeat types (considering sequence complementary)
			Repeats	3	4	5	6	7	8	9	10	11	12	13	14	15	16	total
			A/T	-	-	-	-	-	68	48	37	16	8	2	1	2	1	183
			C/G	-	-	-	-	-	3	1			1					5
			AC/GT	-	1													1
			AG/CT	-	21	1												22
			AT/AT	-	59	23	13	8	4									107
			AAG/CTT	-	1													1
			AAT/ATT	-	13	1												14
			AGC/CTG	-	1													1
			AAAC/GTTT	2														2
			AAAT/ATTT	19	1													20
			AATC/ATTG	2	1	1												4
			AATG/ATTC	1														1
			AATT/AATT	1														1
			ACAT/ATGT	1														1
			AAAAT/ATTTT	1														1
			AAATG/ATTTC	1														1
			AAATT/AATTT	1														1
			AATAT/ATATT	1														1
			ACGAG/CGTCT	1														1
			AATTAT/AATTAT	1														1

## Sheet: A. barteri
Distribution to different repeat type classes			Frequency of identified SSR motifs
Unit size	Number of SSRs		Repeats	3	4	5	6	7	8	9	10	11	12	13	14	15	16	total
1	191		A	-	-	-	-	-	33	20	10	5	7	2	1	1	1	80
2	131		C	-	-	-	-	-	2		2							4
3	17		G	-	-	-	-	-	1						1			2
4	30		T	-	-	-	-	-	38	36	18	7	2	2	2			105
5	5		AG	-	5													5
6	1		AT	-	38	8	5	4	2		1							58
			CT	-	4													4
			GA	-	8													8
			TA	-	29	12	3	4		1	1							50
			TC	-	4	1												5
			TG	-	1													1
			AAT	-	3													3
			ATA	-	1													1
			ATT	-	1													1
			CAG	-	1													1
			TAT	-	1	1												2
			TTA	-	8													8
			TTC	-	1													1
			AAAC	1														1
			AATA	4														4
			AATG	1														1
			ATAA	1														1
			ATTG	1														1
			ATTT	2														2
			CAAT		1													1
			TAAA	1														1
			TAAT	1														1
			TATT	2														2
			TGTA	1														1
			TGTT	1														1
			TTAT	7	1													8
			TTGA	2														2
			TTTA	3														3
			AATTA	1														1
			GACGA	1														1
			GTTTA	1														1
			TAAAA	1														1
			TATTA	1														1
			ATTATA	1														1
			Frequency of classified repeat types (considering sequence complementary)
			Repeats	3	4	5	6	7	8	9	10	11	12	13	14	15	16	total
			A/T	-	-	-	-	-	71	56	28	12	9	4	3	1	1	185
			C/G	-	-	-	-	-	3		2				1			6
			AC/GT	-	1													1
			AG/CT	-	21	1												22
			AT/AT	-	67	20	8	8	2	1	2							108
			AAG/CTT	-	1													1
			AAT/ATT	-	14	1												15
			AGC/CTG	-	1													1
			AAAC/GTTT	2														2
			AAAT/ATTT	20	1													21
			AATC/ATTG	3	1													4
			AATG/ATTC	1														1
			AATT/AATT	1														1
			ACAT/ATGT	1														1
			AAAAT/ATTTT	1														1
			AAACT/AGTTT	1														1
			AAATT/AATTT	1														1
			AATAT/ATATT	1														1
			ACGAG/CGTCT	1														1
			AATTAT/AATTAT	1														1

## Sheet: A. barteri var. nana
Distribution to different repeat type classes			Frequency of identified SSR motifs
Unit size	Number of SSRs		Repeats	3	4	5	6	7	8	9	10	11	12	13	14	15	16	total
1	191		A	-	-	-	-	-	33	20	10	5	7	2	1	1	1	80
2	131		C	-	-	-	-	-	2		2							4
3	17		G	-	-	-	-	-	1								1	2
4	31		T	-	-	-	-	-	38	36	18	7	2	2	2			105
5	5		AG	-	5													5
6	1		AT	-	38	8	5	4	2		1							58
			CT	-	4													4
			GA	-	8													8
			TA	-	29	12	3	4		1	1							50
			TC	-	4	1												5
			TG	-	1													1
			AAT	-	3													3
			ATA	-	1													1
			ATT	-	1													1
			CAG	-	1													1
			TAT	-	1	1												2
			TTA	-	8													8
			TTC	-	1													1
			AAAC	1														1
			AATA	5														5
			AATG	1														1
			ATAA	1														1
			ATTG	1														1
			ATTT	2														2
			CAAT		1													1
			TAAA	1														1
			TAAT	1														1
			TATT	2														2
			TGTA	1														1
			TGTT	1														1
			TTAT	7	1													8
			TTGA	2														2
			TTTA	3														3
			AATTA	1														1
			GACGA	1														1
			GTTTA	1														1
			TAAAA	1														1
			TATTA	1														1
			ATTATA	1														1
			Frequency of classified repeat types (considering sequence complementary)
			Repeats	3	4	5	6	7	8	9	10	11	12	13	14	15	16	total
			A/T	-	-	-	-	-	71	56	28	12	9	4	3	1	1	185
			C/G	-	-	-	-	-	3		2						1	6
			AC/GT	-	1													1
			AG/CT	-	21	1												22
			AT/AT	-	67	20	8	8	2	1	2							108
			AAG/CTT	-	1													1
			AAT/ATT	-	14	1												15
			AGC/CTG	-	1													1
			AAAC/GTTT	2														2
			AAAT/ATTT	21	1													22
			AATC/ATTG	3	1													4
			AATG/ATTC	1														1
			AATT/AATT	1														1
			ACAT/ATGT	1														1
			AAAAT/ATTTT	1														1
			AAACT/AGTTT	1														1
			AAATT/AATTT	1														1
			AATAT/ATATT	1														1
			ACGAG/CGTCT	1														1
			AATTAT/AATTAT	1														1
