# Supplementary material for: Comparative Analyses of Plastomes of Four Anubias (Araceae) Taxa, Tropical Aquatic Plants Endemic to Africa
Source: Genes (Basel). 2022 Nov 5;13(11):2043. doi: 10.3390/genes13112043 (PMC9690376; doi:10.3390/genes13112043)
Supplement: Supplementary file 1 [file genes-13-02043-s001.zip › Table S4. Number of long repeats in four Anubias plastomes.xlsx]

## Sheet: A. heterophylla
Table S. Comaprative analyses of oligonucleotide repeats in Four Anubias plastomes
ID	Repeat Start 1	Type	Size (bp)	Repeat Start 2	Gene	Region	Mismatch (bp)	E-value
1	1932	P	36	1932	IGS(psbA,trnK-UUU),IGS(psbA,trnK-UUU)	LSC	0	1.72e-12
2	30843	F	57	30887	IGS(rpoB,trnC-GCA),IGS(rpoB,trnC-GCA)	LSC	0	3.92e-25
3	35691	F	51	35704	IGS(trnE-UUC,trnT-GGU),IGS(trnE-UUC,trnT-GGU)	LSC	-3	9.02e-16
4	35693	R	46	35693	IGS(trnE-UUC,trnT-GGU),IGS(trnE-UUC,trnT-GGU)	LSC	-2	1.53e-14
5	35693	R	46	35706	IGS(trnE-UUC,trnT-GGU),IGS(trnE-UUC,trnT-GGU)	LSC	-3	6.73e-13
6	51653	F	39	51671	IGS(rps4,trnT-UGU),IGS(rps4,trnT-UGU)	LSC	-1	3.15e-12
7	55541	F	61	55561	IGS(trnF-GAA,ndhJ),IGS(trnF-GAA,ndhJ)	LSC	0	1.53e-27
8	55541	F	41	55581	IGS(trnF-GAA,ndhJ),IGS(trnF-GAA,ndhJ)	LSC	0	1.68e-15
9	83798	P	45	83798	IGS(psbT,psbN),IGS(psbT,psbN)	LSC	-3	2.52e-12
10	101426	F	58	101450	ycf2(CDS),ycf2(CDS)	IRA	-3	8.15e-20
11	101426	P	58	162743	ycf2(CDS),ycf2(CDS)	IRA,IRB	-3	8.15e-20
12	101450	P	58	162767	ycf2(CDS),ycf2(CDS)	IRA,IRB	-3	8.15e-20
13	104672	F	125	104693	IGS(trnL-CAA,ndhB),IGS(trnL-CAA,ndhB)	IRA	0	4.49e-66
14	104672	P	125	159433	IGS(trnL-CAA,ndhB),IGS(trnL-CAA,ndhB)	IRA,IRB	0	4.49e-66
15	104672	F	104	104714	IGS(trnL-CAA,ndhB),IGS(trnL-CAA,ndhB)	IRA	0	1.98e-53
16	104672	P	104	159433	IGS(trnL-CAA,ndhB),IGS(trnL-CAA,ndhB)	IRA,IRB	0	1.98e-53
17	104672	F	83	104735	IGS(trnL-CAA,ndhB),IGS(trnL-CAA,ndhB)	IRA	0	8.69e-41
18	104672	P	83	159433	IGS(trnL-CAA,ndhB),IGS(trnL-CAA,ndhB)	IRA,IRB	0	8.69e-41
19	104672	F	62	104756	IGS(trnL-CAA,ndhB),IGS(trnL-CAA,ndhB)	IRA	0	3.82e-28
20	104672	P	62	159433	IGS(trnL-CAA,ndhB),IGS(trnL-CAA,ndhB)	IRA,IRB	0	3.82e-28
21	104672	F	41	104777	IGS(trnL-CAA,ndhB),IGS(trnL-CAA,ndhB)	IRA	0	1.68e-15
22	104672	P	41	159433	IGS(trnL-CAA,ndhB),IGS(trnL-CAA,ndhB)	IRA,IRB	0	1.68e-15
23	104693	P	125	159454	IGS(trnL-CAA,ndhB),IGS(trnL-CAA,ndhB)	IRA,IRB	0	4.49e-66
24	104714	P	104	159475	IGS(trnL-CAA,ndhB),IGS(trnL-CAA,ndhB)	IRA,IRB	0	1.98e-53
25	104735	P	83	159496	IGS(trnL-CAA,ndhB),IGS(trnL-CAA,ndhB)	IRA,IRB	0	8.69e-41
26	104756	P	62	159517	IGS(trnL-CAA,ndhB),IGS(trnL-CAA,ndhB)	IRA,IRB	0	3.82e-28
27	104777	P	41	159538	IGS(trnL-CAA,ndhB),IGS(trnL-CAA,ndhB)	IRA,IRB	0	1.68e-15
28	104849	F	48	105029	IGS(trnL-CAA,ndhB),IGS(trnL-CAA,ndhB)	IRA,IRB	-2	1.04e-15
29	104849	P	48	159174	IGS(trnL-CAA,ndhB),IGS(trnL-CAA,ndhB)	IRA,IRB	-2	1.04e-15
30	104949	F	44	104980	IGS(trnL-CAA,ndhB),IGS(trnL-CAA,ndhB)	IRA	0	2.63e-17
31	104949	P	44	159227	IGS(trnL-CAA,ndhB),IGS(trnL-CAA,ndhB)	IRA,IRB	0	2.63e-17
32	104980	P	44	159258	IGS(trnL-CAA,ndhB),IGS(trnL-CAA,ndhB)	IRA,IRB	0	2.63e-17
33	105029	P	48	159354	IGS(trnL-CAA,ndhB),IGS(trnL-CAA,ndhB)	IRA,IRB	-2	1.04e-15
34	125381	P	48	125381	IGS(rpl32,trnL-UAG),IGS(rpl32,trnL-UAG)	SSC	0	1.03e-19
35	127014	P	55	127014	IGS(ccsA,ndhD),IGS(ccsA,ndhD)	SSC	-3	4.44e-18
36	130420	F	54	137837	IGS(psaC,ndhE),IGS(rps15,ycf1)	SSC	0	2.51e-23
37	132094	F	44	132118	IGS(ndhG,ndhI),IGS(ndhG,ndhI)	SSC	0	2.63e-17
38	137449	F	59	137469	IGS(rps15,ycf1),IGS(rps15,ycf1)	SSC	-3	2.15e-20
39	137466	F	50	137486	IGS(rps15,ycf1),IGS(rps15,ycf1)	SSC	-1	9.62e-19
40	137979	F	45	138038	IGS(rps15,ycf1),IGS(rps15,ycf1)	SSC	-3	2.52e-12
41	138059	R	46	138059	IGS(rps15,ycf1),IGS(rps15,ycf1)	SSC	-2	1.53e-14
42	159174	F	48	159354	IGS(ndhB,trnL-CAA),IGS(ndhB,trnL-CAA)	IRB	-2	1.04e-15
43	159227	F	44	159258	IGS(ndhB,trnL-CAA),IGS(ndhB,trnL-CAA)	IRB	0	2.63e-17
44	159433	F	125	159454	IGS(ndhB,trnL-CAA),IGS(ndhB,trnL-CAA)	IRB	0	4.49e-66
45	159433	F	104	159475	IGS(ndhB,trnL-CAA),IGS(ndhB,trnL-CAA)	IRB	0	1.98e-53
46	159433	F	83	159496	IGS(ndhB,trnL-CAA),IGS(ndhB,trnL-CAA)	IRB	0	8.69e-41
47	159433	F	62	159517	IGS(ndhB,trnL-CAA),IGS(ndhB,trnL-CAA)	IRB	0	3.82e-28
48	159433	F	41	159538	IGS(ndhB,trnL-CAA),IGS(ndhB,trnL-CAA)	IRB	0	1.68e-15
49	162743	F	58	162767	ycf2(CDS),ycf2(CDS)	IRB	-3	8.15e-20

## Sheet: A. hastifolia
ID	Repeat Start 1	Type	Size (bp)	Repeat Start 2	Gene	Region	Mismatch (bp)	E-value
1	2039	P	36	2039	IGS(psbA,trnK-UUU),IGS(psbA,trnK-UUU)	LSC	0	1.72e-12
2	5964	F	37	5989	rps16(intron),rps16(intron)	LSC	-1	4.77e-11
3	11287	F	74	11319	IGS(trnS-GCU,trnS-CGA),IGS(trnS-GCU,trnS-CGA)	LSC	0	2.27e-35
4	11287	F	42	11351	IGS(trnS-GCU,trnS-CGA),IGS(trnS-GCU,trnS-CGA)	LSC	0	4.19e-16
5	36040	F	48	36056	IGS(trnG-UUC,trnT-GGU),IGStrnG-UUC,trnT-GGU)	LSC	0	1.02e-19
6	52772	F	79	52798	IGS(trnT-UGU,trnL-UAA),IGS(trnT-UGU,trnL-UAA)	LSC	-1	5.26e-36
7	52772	F	53	52824	IGS(trnT-UGU,trnL-UAA),IGS(trnT-UGU,trnL-UAA)	LSC	-1	1.59e-20
8	67157	F	48	67193	IGS(accD,psaI),IGS(accD,psaI)	LSC	-1	1.47e-17
9	67298	R	43	67298	IGS(accD,psaI),IGS(accD,psaI)	LSC	0	1.05e-16
10	83827	P	45	83827	IGS(psbT,psbN),IGS(psbT,psbN)	LSC	-3	2.51e-12
11	99039	F	41	99084	ycf2(CDS),ycf2(CDS)	IRA	-2	1.24e-11
12	99039	P	41	165004	ycf2(CDS),ycf2(CDS)	IRA,IRB	-2	1.24e-11
13	99084	P	41	165049	ycf2(CDS),ycf2(CDS)	IRA,IRB	-2	1.24e-11
14	101506	F	58	101530	ycf2(CDS),ycf2(CDS)	IRA	-3	8.14e-20
15	101506	P	58	162541	ycf2(CDS),ycf2(CDS)	IRA,IRB	-3	8.14e-20
16	101506	F	34	101554	ycf2(CDS),ycf2(CDS)	IRA	0	2.75e-11
17	101506	P	34	162541	ycf2(CDS),ycf2(CDS)	IRA,IRB	0	2.75e-11
18	101530	P	58	162565	ycf2(CDS),ycf2(CDS)	IRA,IRB	-3	8.14e-20
19	101554	P	34	162589	ycf2(CDS),ycf2(CDS)	IRA,IRB	0	2.75e-11
20	104744	F	44	104775	IGS(trnL-CAA,ndhB),IGS(trnL-CAA,ndhB)	IRA	-3	9.37e-12
21	104744	P	44	159310	IGS(trnL-CAA,ndhB),IGS(trnL-CAA,ndhB)	IRA,IRB	-3	9.37e-12
22	104775	P	44	159341	IGS(trnL-CAA,ndhB),IGS(trnL-CAA,ndhB)	IRA,IRB	-3	9.37e-12
23	104833	F	44	104999	IGS(trnL-CAA,ndhB),IGS(trnL-CAA,ndhB)	IRA	-3	9.37e-12
24	104833	P	44	159086	IGS(trnL-CAA,ndhB),IGS(trnL-CAA,ndhB)	IRA,IRB	-3	9.37e-12
25	104945	P	40	104945	IGS(trnL-CAA,ndhB),IGS(trnL-CAA,ndhB)	IRA	-2	4.71e-11
26	104945	F	40	159144	IGS(trnL-CAA,ndhB),IGS(trnL-CAA,ndhB)	IRA,IRB	-2	4.71e-11
27	104999	P	44	159252	IGS(trnL-CAA,ndhB),IGS(trnL-CAA,ndhB)	IRA,IRB	-3	9.37e-12
28	125316	P	48	125316	IGS(rpl32,trnL-UAG),IGS(rpl32,trnL-UAG)	SSC	0	1.02e-19
29	126950	P	55	126950	IGS(ccsA,ndhD),IGS(ccsA,ndhD)	SSC	-1	1.03e-21
30	129527	R	44	129535	IGS(psaC,ndhE),IGS(psaC,ndhE)	SSC	-3	9.37e-12
31	130006	F	54	130049	IGS(psaC,ndhE),IGS(psaC,ndhE)	SSC	0	2.5e-23
32	130314	F	37	137648	IGS(trnL-CAA,ndhB),IGS(rps15,ycf1)	SSC	-1	4.77e-11
33	130333	F	35	137685	IGS(trnL-CAA,ndhB),IGS(rps15,ycf1)	SSC	0	6.87e-12
34	130343	F	54	137783	IGS(trnL-CAA,ndhB),IGS(rps15,ycf1)	SSC	0	2.5e-23
35	130412	F	40	137839	IGS(ccsA,ndhD),IGS(ccsA,ndhD)	SSC	-2	4.71e-11
36	131964	F	56	131992	IGS(psaC,ndhE),IGS(rps15,ycf1)	SSC	-3	1.17e-18
37	137373	F	47	137393	IGS(rps15,ycf1),IGS(rps15,ycf1)	SSC	-3	1.79e-13
38	137667	R	35	137667	IGS(rps15,ycf1),IGS(rps15,ycf1)	SSC	0	6.87e-12
39	137708	F	64	137729	IGS(rps15,ycf1),IGS(rps15,ycf1)	SSC	0	2.38e-29
40	137708	F	43	137750	IGS(rps15,ycf1),IGS(rps15,ycf1)	SSC	0	1.05e-16
41	137984	F	56	138015	IGS(rps15,ycf1),IGS(rps15,ycf1)	SSC	-3	1.17e-18
42	137984	R	53	138008	IGS(rps15,ycf1),IGS(rps15,ycf1)	SSC	-3	6.32e-17
43	138013	R	50	138013	IGS(rps15,ycf1),IGS(rps15,ycf1)	SSC	-2	7.06e-17
44	159086	F	44	159252	IGS(ndhB,trnL-CAA),IGS(ndhB,trnL-CAA)	IRB	-3	9.37e-12
45	159144	P	40	159144	IGS(ndhB,trnL-CAA),IGS(ndhB,trnL-CAA)	IRB	-2	4.71e-11
46	159310	F	44	159341	IGS(ndhB,trnL-CAA),IGS(ndhB,trnL-CAA)	IRB	-3	9.37e-12
47	162541	F	58	162565	ycf2(CDS),ycf2(CDS)	IRB	-3	8.14e-20
48	162541	F	34	162589	ycf2(CDS),ycf2(CDS)	IRB	0	2.75e-11
49	165004	F	41	165049	ycf2(CDS),ycf2(CDS)	IRB	-2	1.24e-11

## Sheet: A. barteri
ID	Repeat Start 1	Type	Size (bp)	Repeat Start 2	Gene	Region	Mismatch (bp)	E-value
1	2004	P	36	2004	IGS(psbA,trnK-UUU),IGS(psbA,trnK-UUU)	LSC	0	1.72e-12
2	11215	F	56	11233	IGS(trnS-GCU,trnS-CGA),IGS(trnS-GCU,trnS-CGA)	LSC	0	1.56e-24
3	11215	F	38	11251	IGS(trnS-GCU,trnS-CGA),IGS(trnS-GCU,trnS-CGA)	LSC	0	1.07e-13
4	11362	F	41	11381	IGS(trnS-GCU,trnS-CGA),IGS(trnS-GCU,trnS-CGA)	LSC	0	1.68e-15
5	31078	C	46	137628	IGS(rpoB,trnC-GCA),IGS(rps15,ycf1)	LSC,SSC	-3	6.72e-13
6	51633	R	49	51633	IGS(rps4,trnT-UGU),IGS(rps4,trnT-UGU)	LSC	0	2.56e-20
7	51633	F	36	51649	IGS(rps4,trnT-UGU),IGS(rps4,trnT-UGU)	LSC	0	1.72e-12
8	51646	R	39	51646	IGS(rps4,trnT-UGU),IGS(rps4,trnT-UGU)	LSC	0	2.69e-14
9	51794	F	39	51812	IGS(rps4,trnT-UGU),IGS(rps4,trnT-UGU)	LSC	-1	3.14e-12
10	52023	F	34	52040	IGS(rps4,trnT-UGU),IGS(rps4,trnT-UGU)	LSC	0	2.75e-11
11	52249	R	44	52260	IGS(rps4,trnT-UGU),IGS(rps4,trnT-UGU)	LSC	-3	9.38e-12
12	52276	F	66	52312	IGS(rps4,trnT-UGU),IGS(rps4,trnT-UGU)	LSC	0	1.49e-30
13	84059	P	45	84059	IGS(psbT,psbN),IGS(psbT,psbN)	LSC	-3	2.51e-12
14	99236	F	41	99281	ycf2(CDS),ycf2(CDS)	IRA	-2	1.24e-11
15	99236	P	41	165073	ycf2(CDS),ycf2(CDS)	IRA,IRB	-2	1.24e-11
16	99281	P	41	165118	ycf2(CDS),ycf2(CDS)	IRA,IRB	-2	1.24e-11
17	101703	F	58	101727	ycf2(CDS),ycf2(CDS)	IRA	-3	8.14e-20
18	101703	P	58	162610	ycf2(CDS),ycf2(CDS)	IRA,IRB	-3	8.14e-20
19	101703	F	34	101751	ycf2(CDS),ycf2(CDS)	IRA	0	2.75e-11
20	101703	P	34	162610	ycf2(CDS),ycf2(CDS)	IRA,IRB	0	2.75e-11
21	101727	P	58	162634	ycf2(CDS),ycf2(CDS)	IRA,IRB	-3	8.14e-20
22	101751	P	34	162658	ycf2(CDS),ycf2(CDS)	IRA,IRB	0	2.75e-11
23	104974	F	94	104993	IGS(trnL-CAA,ndhB),IGS(trnL-CAA,ndhB)	IRA	0	2.07e-47
24	104974	P	94	159308	IGS(trnL-CAA,ndhB),IGS(trnL-CAA,ndhB)	IRA,IRB	0	2.07e-47
25	104974	F	80	105012	IGS(trnL-CAA,ndhB),IGS(trnL-CAA,ndhB)	IRA	-1	1.33e-36
26	104974	P	80	159303	IGS(trnL-CAA,ndhB),IGS(trnL-CAA,ndhB)	IRA,IRB	-1	1.33e-36
27	104974	F	61	105031	IGS(trnL-CAA,ndhB),IGS(trnL-CAA,ndhB)	IRA	-1	2.79e-25
28	104974	P	61	159303	IGS(trnL-CAA,ndhB),IGS(trnL-CAA,ndhB)	IRA,IRB	-1	2.79e-25
29	104974	F	42	105050	IGS(trnL-CAA,ndhB),IGS(trnL-CAA,ndhB)	IRA	-1	5.29e-14
30	104974	P	42	159303	IGS(trnL-CAA,ndhB),IGS(trnL-CAA,ndhB)	IRA,IRB	-1	5.29e-14
31	104993	P	94	159327	IGS(trnL-CAA,ndhB),IGS(trnL-CAA,ndhB)	IRA,IRB	0	2.07e-47
32	105012	P	80	159341	IGS(trnL-CAA,ndhB),IGS(trnL-CAA,ndhB)	IRA,IRB	-1	1.33e-36
33	105031	P	61	159360	IGS(trnL-CAA,ndhB),IGS(trnL-CAA,ndhB)	IRA,IRB	-1	2.79e-25
34	105050	P	42	159379	IGS(trnL-CAA,ndhB),IGS(trnL-CAA,ndhB)	IRA,IRB	-1	5.29e-14
35	125467	P	48	125467	IGS(rpl32,trnL-UAG),IGS(rpl32,trnL-UAG)	SSC	0	1.02e-19
36	127100	P	55	127100	IGS(ccsA,ndhD),IGS(ccsA,ndhD)	SSC	-3	4.43e-18
37	129647	R	44	129655	IGS(psaC,ndhE),IGS(psaC,ndhE)	SSC	-3	9.38e-12
38	130463	F	35	137863	IGS(psaC,ndhE),IGS(rps15,ycf1)	SSC	0	6.88e-12
39	130473	F	54	137919	IGS(psaC,ndhE),IGS(rps15,ycf1)	SSC	-1	4.05e-21
40	130542	F	49	137989	IGS(psaC,ndhE),IGS(rps15,ycf1)	SSC	-2	2.71e-16
41	132086	F	63	132114	IGS(ndhG,ndhI),IGS(ndhG,ndhI)	SSC	-3	1.02e-22
42	137845	R	35	137845	IGS(rps15,ycf1),IGS(rps15,ycf1)	SSC	0	6.88e-12
43	138066	R	50	138066	IGS(rps15,ycf1),IGS(rps15,ycf1)	SSC	-2	7.06e-17
44	159303	F	80	159341	IGS(ndhB,trnL-CAA),IGS(ndhB,trnL-CAA)	IRB	-1	1.33e-36
45	159303	F	61	159360	IGS(ndhB,trnL-CAA),IGS(ndhB,trnL-CAA)	IRB	-1	2.79e-25
46	159303	F	42	159379	IGS(ndhB,trnL-CAA),IGS(ndhB,trnL-CAA)	IRB	-1	5.29e-14
47	159308	F	94	159327	IGS(ndhB,trnL-CAA),IGS(ndhB,trnL-CAA)	IRB	0	2.07e-47
48	162610	F	58	162634	ycf2(CDS),ycf2(CDS)	IRB	-3	8.14e-20
49	165073	F	41	165118	ycf2(CDS),ycf2(CDS)	IRB	-2	1.24e-11

## Sheet: A. barteri var. nana
ID	Repeat Start 1	Type	Size (bp)	Repeat Start 2	Gene	Region	Mismatch (bp)	E-value
1	2004	P	36	2004	IGS(psbA,trnK-UUU),IGS(psbA,trnK-UUU)	LSC	0	1.72e-12
2	11215	F	56	11233	IGS(trnS-GCU,trnS-CGA),IGS(trnS-GCU,trnS-CGA)	LSC	0	1.56e-24
3	11215	F	38	11251	IGS(trnS-GCU,trnS-CGA),IGS(trnS-GCU,trnS-CGA)	LSC	0	1.07e-13
4	11362	F	60	11381	IGS(trnS-GCU,trnS-CGA),IGS(trnS-GCU,trnS-CGA)	LSC	0	6.11e-27
5	11362	F	41	11400	IGS(trnS-GCU,trnS-CGA),IGS(trnS-GCU,trnS-CGA)	LSC	0	1.68e-15
6	31097	C	46	137647	IGS(rpoB,trnC-GCA),IGS(rps15,ycf1)	LSC,SSC	-3	6.72e-13
7	51652	R	49	51652	IGS(rps4,trnT-UGU),IGS(rps4,trnT-UGU)	LSC	0	2.56e-20
8	51652	F	36	51668	IGS(rps4,trnT-UGU),IGS(rps4,trnT-UGU)	LSC	0	1.72e-12
9	51665	R	39	51665	IGS(rps4,trnT-UGU),IGS(rps4,trnT-UGU)	LSC	0	2.69e-14
10	51813	F	39	51831	IGS(rps4,trnT-UGU),IGS(rps4,trnT-UGU)	LSC	-1	3.14e-12
11	52042	F	34	52059	IGS(rps4,trnT-UGU),IGS(rps4,trnT-UGU)	LSC	0	2.75e-11
12	52268	R	44	52279	IGS(rps4,trnT-UGU),IGS(rps4,trnT-UGU)	LSC	-3	9.38e-12
13	52295	F	66	52331	IGS(rps4,trnT-UGU),IGS(rps4,trnT-UGU)	LSC	0	1.49e-30
14	84078	P	45	84078	IGS(psbT,psbN),IGS(psbT,psbN)	LSC	-3	2.51e-12
15	99255	F	41	99300	ycf2(CDS),ycf2(CDS)	IRA	-2	1.24e-11
16	99255	P	41	165092	ycf2(CDS),ycf2(CDS)	IRA,IRB	-2	1.24e-11
17	99300	P	41	165137	ycf2(CDS),ycf2(CDS)	IRA,IRB	-2	1.24e-11
18	101722	F	58	101746	ycf2(CDS),ycf2(CDS)	IRA	-3	8.14e-20
19	101722	P	58	162629	ycf2(CDS),ycf2(CDS)	IRA,IRB	-3	8.14e-20
20	101722	F	34	101770	ycf2(CDS),ycf2(CDS)	IRA	0	2.75e-11
21	101722	P	34	162629	ycf2(CDS),ycf2(CDS)	IRA,IRB	0	2.75e-11
22	101746	P	58	162653	ycf2(CDS),ycf2(CDS)	IRA,IRB	-3	8.14e-20
23	104993	F	94	105012	IGS(trnL-CAA,ndhB),IGS(trnL-CAA,ndhB)	IRA	0	2.07e-47
24	104993	P	94	159327	IGS(trnL-CAA,ndhB),IGS(trnL-CAA,ndhB)	IRA,IRB	0	2.07e-47
25	104993	F	80	105031	IGS(trnL-CAA,ndhB),IGS(trnL-CAA,ndhB)	IRA	-1	1.33e-36
26	104993	P	80	159322	IGS(trnL-CAA,ndhB),IGS(trnL-CAA,ndhB)	IRA,IRB	-1	1.33e-36
27	104993	F	61	105050	IGS(trnL-CAA,ndhB),IGS(trnL-CAA,ndhB)	IRA	-1	2.8e-25
28	104993	P	61	159322	IGS(trnL-CAA,ndhB),IGS(trnL-CAA,ndhB)	IRA,IRB	-1	2.8e-25
29	104993	F	42	105069	IGS(trnL-CAA,ndhB),IGS(trnL-CAA,ndhB)	IRA	-1	5.29e-14
30	104993	P	42	159322	IGS(trnL-CAA,ndhB),IGS(trnL-CAA,ndhB)	IRA,IRB	-1	5.29e-14
31	105012	P	94	159346	IGS(trnL-CAA,ndhB),IGS(trnL-CAA,ndhB)	IRA,IRB	0	2.07e-47
32	105031	P	80	159360	IGS(trnL-CAA,ndhB),IGS(trnL-CAA,ndhB)	IRA,IRB	-1	1.33e-36
33	105050	P	61	159379	IGS(trnL-CAA,ndhB),IGS(trnL-CAA,ndhB)	IRA,IRB	-1	2.8e-25
34	105069	P	42	159398	IGS(trnL-CAA,ndhB),IGS(trnL-CAA,ndhB)	IRA,IRB	-1	5.29e-14
35	125486	P	48	125486	IGS(rpl32,trnL-UAG),IGS(rpl32,trnL-UAG)	SSC	0	1.03e-19
36	127119	P	55	127119	IGS(ccsA,ndhD),IGS(ccsA,ndhD)	SSC	-3	4.43e-18
37	129666	R	44	129674	IGS(psaC,ndhE),IGS(psaC,ndhE)	SSC	-3	9.38e-12
38	130482	F	35	137882	IGS(psaC,ndhE),IGS(rps15,ycf1)	SSC	0	6.88e-12
39	130492	F	54	137938	IGS(psaC,ndhE),IGS(rps15,ycf1)	SSC	-1	4.05e-21
40	130561	F	49	138008	IGS(psaC,ndhE),IGS(rps15,ycf1)	SSC	-2	2.71e-16
41	132105	F	63	132133	IGS(ndhG,ndhI),IGS(ndhG,ndhI)	SSC	-3	1.02e-22
42	137864	R	35	137864	IGS(rps15,ycf1),IGS(rps15,ycf1)	SSC	0	6.88e-12
43	138085	R	50	138085	IGS(rps15,ycf1),IGS(rps15,ycf1)	SSC	-2	7.06e-17
44	159322	F	80	159360	IGS(ndhB,trnL-CAA),IGS(ndhB,trnL-CAA)	IRB	-1	1.33e-36
45	159322	F	61	159379	IGS(ndhB,trnL-CAA),IGS(ndhB,trnL-CAA)	IRB	-1	2.8e-25
46	159322	F	42	159398	IGS(ndhB,trnL-CAA),IGS(ndhB,trnL-CAA)	IRB	-1	5.29e-14
47	159327	F	94	159346	IGS(ndhB,trnL-CAA),IGS(ndhB,trnL-CAA)	IRB	0	2.07e-47
48	162629	F	58	162653	ycf2(CDS),ycf2(CDS)	IRB	-3	8.14e-20
49	165092	F	41	165137	ycf2(CDS),ycf2(CDS)	IRB	-2	1.24e-11
