# Supplementary material for: Comparative Analyses of Plastomes of Four Anubias (Araceae) Taxa, Tropical Aquatic Plants Endemic to Africa
Source: Genes (Basel). 2022 Nov 5;13(11):2043. doi: 10.3390/genes13112043 (PMC9690376; doi:10.3390/genes13112043)
Supplement: Supplementary file 1 [file genes-13-02043-s001.zip › Table S5. Codon Usage in four Anubias plastomes.xlsx]

## Sheet: A. heterophylla
Codon	AA	Count	RSCU
AGC	S	78	0.29
CUG	L	126	0.35
CUC	L	137	0.38
CGC	R	78	0.38
CGG	R	78	0.38
GGC	G	143	0.39
GCG	A	118	0.4
GAC	D	170	0.4
UAC	Y	169	0.42
ACG	T	119	0.44
CCG	P	99	0.45
AAC	N	225	0.45
AAG	K	259	0.47
CAG	Q	189	0.49
GAG	E	276	0.49
UGC	C	57	0.49
UCG	S	137	0.5
GUC	V	152	0.51
GUG	V	158	0.53
CAC	H	139	0.53
AUC	I	332	0.56
AGG	R	125	0.6
GGG	G	225	0.61
GCC	A	182	0.62
UUC	F	415	0.7
UGA	*	13	0.74
ACC	T	203	0.75
CCC	P	167	0.76
CUA	L	286	0.79
AUA	I	573	0.96
UCC	S	262	0.96
UAG	*	17	0.96
AUG	M	480	1
UGG	W	379	1
GCA	A	346	1.17
CCA	P	264	1.2
ACA	T	342	1.26
UUG	L	457	1.27
CUU	L	457	1.27
UCA	S	349	1.28
UUU	F	770	1.3
UAA	*	23	1.3
AGU	S	362	1.33
CGA	R	279	1.34
GGU	G	495	1.35
CGU	R	286	1.38
GUA	V	432	1.46
CAU	H	381	1.47
AUU	I	883	1.48
GUU	V	441	1.49
CAA	Q	578	1.51
GAA	E	859	1.51
UGU	C	178	1.51
AAA	K	836	1.53
AAU	N	777	1.55
ACU	T	425	1.56
UAU	Y	636	1.58
CCU	P	351	1.59
GAU	D	690	1.6
UCU	S	442	1.63
GGA	G	606	1.65
GCU	A	534	1.81
AGA	R	402	1.93
UUA	L	698	1.94

## Sheet: A. hastifolia
Codon	AA	Count	RSCU
AGC	S	80	0.29
CUG	L	122	0.33
CGC	R	138	0.36
CUC	L	76	0.38
GCG	A	81	0.39
CGG	R	144	0.39
GGC	G	115	0.39
GAC	D	177	0.4
UAC	Y	170	0.42
ACG	T	120	0.43
CCG	P	98	0.44
AAC	N	224	0.45
AAG	K	263	0.47
CAG	Q	191	0.49
GAG	E	281	0.49
UGC	C	59	0.49
UCG	S	138	0.5
GUC	V	155	0.52
CAC	H	160	0.53
GUG	V	139	0.54
AUC	I	337	0.56
AGG	R	121	0.58
GCC	A	231	0.62
GGG	G	183	0.62
UUC	F	417	0.7
CCC	P	13	0.74
ACC	T	203	0.74
UGA	*	164	0.74
CUA	L	301	0.82
UAG	*	584	0.91
AUA	I	264	0.96
UCC	S	16	0.96
AUG	M	481	1
UGG	W	383	1
GCA	A	348	1.18
CCA	P	265	1.2
UUG	L	350	1.26
ACA	T	459	1.27
CUU	L	466	1.28
UCA	S	351	1.28
UUU	F	777	1.3
AGU	S	24	1.34
GGU	G	367	1.34
CGA	R	281	1.35
UAA	*	496	1.36
CGU	R	288	1.38
GUA	V	433	1.46
CAU	H	388	1.47
AUU	I	895	1.48
GUU	V	438	1.48
CAA	Q	582	1.51
GAA	E	876	1.51
UGU	C	182	1.51
AAA	K	846	1.53
AAU	N	782	1.55
ACU	T	431	1.56
UAU	Y	640	1.58
GAU	D	358	1.6
CCU	P	703	1.62
UCU	S	447	1.63
GGA	G	611	1.65
GCU	A	537	1.82
UUA	L	403	1.93
AGA	R	705	1.93

## Sheet: A. barteri
Codon	AA	Count	RSCU
AGC	S	80	0.29
CUG	L	124	0.34
CUC	L	140	0.38
CGC	R	79	0.38
GGC	G	81	0.38
CGG	R	142	0.39
GCG	A	118	0.4
GAC	D	178	0.41
UAC	Y	171	0.42
ACG	T	119	0.43
CCG	P	98	0.44
AAC	N	226	0.45
AAG	K	262	0.48
GAG	E	192	0.48
CAG	Q	280	0.49
UGC	C	60	0.5
GUC	V	142	0.52
UCG	S	154	0.52
CAC	H	162	0.52
GUG	V	138	0.55
AUC	I	339	0.56
AGG	R	125	0.6
GCC	A	231	0.62
GGG	G	183	0.63
UUC	F	417	0.7
ACC	T	13	0.73
UGA	*	200	0.74
CCC	P	170	0.76
CUA	L	296	0.81
UAG	*	583	0.91
AUA	I	262	0.96
UCC	S	16	0.96
AUG	M	484	1
UGG	W	381	1
GCA	A	347	1.18
CCA	P	264	1.19
UUG	L	350	1.26
CUU	L	460	1.27
ACA	T	463	1.27
UCA	S	350	1.28
UUU	F	776	1.3
CGA	R	24	1.33
AGU	S	366	1.34
GGU	G	279	1.35
UAA	*	498	1.36
CGU	R	289	1.38
GUA	V	431	1.45
AUU	I	389	1.48
GUU	V	897	1.48
CAU	H	440	1.48
UGU	C	587	1.5
CAA	Q	879	1.51
AAA	K	180	1.52
GAA	E	840	1.52
AAU	N	784	1.55
ACU	T	432	1.57
UAU	Y	640	1.58
GAU	D	357	1.59
CCU	P	700	1.61
UCU	S	444	1.62
GGA	G	607	1.64
GCU	A	533	1.81
UUA	L	406	1.93
AGA	R	703	1.93

## Sheet: A. barteri var. nana
Codon	AA	Count	RSCU
AGC	S	80	0.29
CUG	L	124	0.34
CUC	L	140	0.38
CGC	R	79	0.38
GGC	G	81	0.38
CGG	R	142	0.39
GCG	A	118	0.4
GAC	D	178	0.41
UAC	Y	171	0.42
ACG	T	119	0.43
CCG	P	98	0.44
AAC	N	226	0.45
AAG	K	262	0.48
GAG	E	192	0.48
CAG	Q	280	0.49
UGC	C	60	0.5
GUC	V	142	0.52
UCG	S	154	0.52
CAC	H	162	0.52
GUG	V	138	0.55
AUC	I	339	0.56
AGG	R	125	0.6
GCC	A	231	0.62
GGG	G	183	0.63
UUC	F	417	0.7
ACC	T	13	0.73
UGA	*	200	0.74
CCC	P	170	0.76
CUA	L	296	0.81
UAG	*	583	0.91
AUA	I	262	0.96
UCC	S	16	0.96
AUG	M	484	1
UGG	W	381	1
GCA	A	347	1.18
CCA	P	264	1.19
UUG	L	350	1.26
CUU	L	460	1.27
ACA	T	463	1.27
UCA	S	350	1.28
UUU	F	776	1.3
CGA	R	24	1.33
AGU	S	366	1.34
GGU	G	279	1.35
UAA	*	498	1.36
CGU	R	289	1.38
GUA	V	431	1.45
AUU	I	389	1.48
GUU	V	897	1.48
CAU	H	440	1.48
UGU	C	587	1.5
CAA	Q	879	1.51
AAA	K	180	1.52
GAA	E	840	1.52
AAU	N	784	1.55
ACU	T	432	1.57
UAU	Y	640	1.58
GAU	D	357	1.59
CCU	P	700	1.61
UCU	S	444	1.62
GGA	G	607	1.64
GCU	A	533	1.81
UUA	L	406	1.93
AGA	R	703	1.93
