# Supplementary material for: Comparative Analyses of Plastomes of Four Anubias (Araceae) Taxa, Tropical Aquatic Plants Endemic to Africa
Source: Genes (Basel). 2022 Nov 5;13(11):2043. doi: 10.3390/genes13112043 (PMC9690376; doi:10.3390/genes13112043)
Supplement: Supplementary file 1 [file genes-13-02043-s001.zip › Table S6. RNA editing sites in the four Anubias plastomes.xlsx]

## Sheet: Sheet1
Table S6 RNA editing sites in the four Anubias plastomes
Gene	Nucleotide position				Condon (amino acid) change	Score
	A. heterophylla	A. barteri	A. hastifolia	A. barteri var. nana
accD	1376	1397	1376	1397	TCA (S) => TTA (L)	1
atpA	773	773	773	773	TCA (S) => TTA (L)	1
	776	776	776	776	ACA (T) => ATA (I)	1
	791	791	791	791	CCC (P) => CTC (L)	1
atpF	92	92	92	92	CCA (P) => CTA (L)	0.86
atpI	349	349	349	349	CGG (R) => TGG (W)	1
	428	428	428	428	CCC (P) => CTC (L)	1
	629	629	629	629	TCA (S) => TTA (L)	1
ccsA	821	821	821	821	TCA (S) => TTA (L)	1
matK	—	—	110	—	TCA (S) => TTA (L)	1
ndhA	50	50	50	50	TCG (S) => TTG (L)	1
	476	476	476	476	TCA (S) => TTA (L)	1
	566	566	566	566	TCA (S) => TTA (L)	1
	1073	1073	1073	1073	TCC (S) => TTC (F)	1
ndhB	149	149	149	149	TCA (S) => TTA (L)	1
	446	446	446	446	TCA (S) => TTA (L)	1
	467	467	467	467	CCA (P) => CTA (L)	1
	542	542	542	542	ACG (T) => ATG (M)	1
	586	586	586	586	CAT (H) => TAT (Y)	1
	704	704	704	704	TCC (S) => TTC (F)	1
	737	737	737	737	CCA (P) => CTA (L)	1
	830	830	830	830	TCA (S) => TTA (L)	1
	836	836	836	836	TCA (S) => TTA (L)	1
	1102	1102	1102	1102	CGC (R) => TGC (C)	1
	1193	1193	1193	1193	TCA (S) => TTA (L)	1
	1481	1481	1481	1481	CCA (P) => CTA (L)	1
ndhD	29	29	29	29	ACG (T) => ATG (M)	1
	410	410	—	410	TCA (S) => TTA (L)	1
	701	701	701	701	TCA (S) => TTA (L)	1
	905	905	905	905	TCA (S) => TTA (L)	1
	974	974	974	974	ACA (T) => ATA (I)	1
	1220	1220	1220	1220	TCA (S) => TTA (L)	0.8
	1325	1325	1325	1325	TCA (S) => TTA (L)	0.8
	1337	1337	1337	1337	TCA (S) => TTA (L)	0.8
ndhF	62	62	62	62	TCA (S) => TTA (L)	1
	329	392	392	392	TCC (S) => TTC (F)	1
	632	632	632	632	ACA (T) => ATA (I)	0.8
ndhG	314	314	314	314	ACA (T) => ATA (I)	0.8
petB	611	611	611	611	TCA (S) => TTA (L)	1
psbF	77	77	77	77	TCT (S) => TTT (F)	1
rpl2	2	2	2	2	ACG (T) => ATG (M)	1
rpl20	26	26	26	26	ACA (T) => ATA (I)	0.86
	290	290	290	290	CCT (P) => CTT (L)	1
	308	308	308	308	TCA (S) => TTA (L)	0.86
rpl23	164	164	164	164	CCC (P) => CTC (L)	1
rpoA	830	830	830	830	TCA (S) => TTA (L)	1
rpoB	473	473	473	473	TCA (S) => TTA (L)	0.86
	551	551	551	551	TCA (S) => TTA (L)	1
	623	623	623	623	CCG (P) => CTG (L)	0.86
	2432	2432	2432	2432	TCA (S) => TTA (L)	0.86
rpoC1	41	41	41	41	CCA (P) => CTA (L)	1
	617	617	617	617	TCG (S) => TTG (L)	1
	787	787	787	787	CGG (R) => TGG (W)	1
	1949	1949	1949	1949	ACC (T) => ATC (I)	0.86
rpoC2	1583	1583	1583	1583	TCT (S) => TTT (F)	1
	1607	1607	1607	1607	ACT (T) => ATT (I)	0.86
	1771	1771	1771	1771	CGT (R) => TGT (C)	0.86
	—	—	—	2251	CCA (P) => TCA (S)	1
	—	2284	2284	2284	CGG (R) => TGG (W)	1
	3343	3349	3349	—	CAC (H) => TAC (Y)	0.86
	3704	3704	3710	3704	TCA (S) => TTA (L)	0.86
rps2	248	248	248	248	TCA (S) => TTA (L)	1
rps8	182	182	182	182	TCA (S) => TTA (L)	0.86
rps16	143	143	143	143	TCA (S) => TTA (L)	1
ycf3	44	44	44	44	TCT (S) => TTT (F)	1
	185	185	185	185	ACG (T) => ATG (M)	1
	191	191	191	191	TCA (S) => TTA (L)	1
	407	407	407	407	TCC (S) => TTC (F)	1
